# Supplementary material for: Inhibition of Liver Metastasis in Colorectal Cancer by Targeting IL-13/IL13Rα2 Binding Site with Specific Monoclonal Antibodies
Source: Cancers (Basel). 2021 Apr 6;13(7):1731. doi: 10.3390/cancers13071731 (PMC8038733; doi:10.3390/cancers13071731)
Supplement: Supplementary file 1 [file cancers-13-01731-s001.zip]

Archive with 2 entries (2 files):
- cancers-1159256-Figure S2.pdf
- cancers-1159256-supplement.pdf
